# Supplementary material for: Targeting UXS1‐Dependent Glucuronate Detoxification Potentiates Metformin's Anti‐Tumor Efficacy in Lung Adenocarcinoma
Source: Adv Sci (Weinh). 2026 May 10:e10542. Online ahead of print. doi: 10.1002/advs.202510542 (PMC13336104; doi:10.1002/advs.202510542)
Supplement: Supplementary file 4 — Supporting File 4: advs75653‐sup‐0004‐TableS4.xlsx. [file ADVS-9999-e10542-s005.xlsx]

## Sheet: Sheet1
supplier_item_number	name	cas	Mol Weight	Formula	smi	XP	MMGBSA
T5796	Plantainoside D	147331-98-4	640.587	C29H36O16	O=C(OC[C@@H]1[C@@H](O)[C@H](O[C@@H]2[C@H](O)[C@H](O)[C@@H](O)[C@@H](CO)O2)[C@H](O)[C@@H](OCCc2cc(O)c(O)cc2)O1)/C=C/c1cc(O)c(O)cc1	-10.5321	-77.4605
TP1868	Proctolin	57966-42-4	648.751	C30H48N8O8	O=C([O-])[C@@H](NC(=O)[C@H]1N(C(=O)[C@@H](NC(=O)[C@@H](NC(=O)[C@@H]([NH3+])CCCNC(=[NH2+])N)Cc2ccc(O)cc2)CC(C)C)CCC1)[C@H](O)C	-7.56457	-71.4427
TN1968	N-?Feruloyloctopamine	66648-44-0	329.347	C18H19NO5	O=C(NC[C@H](O)c1ccc(O)cc1)/C=C/c1cc(OC)c([O-])cc1	-6.83707	-66.8998
T7625	TRAP-6	141136-83-6	748.87	C34H56N10O9	O=C([O-])[C@H](NC(=O)[C@@H](NC(=O)[C@@H](NC(=O)[C@@H](NC(=O)[C@@H](NC(=O)[C@@H](N)CO)Cc1ccccc1)CC(C)C)CC(C)C)CCCNC(=[NH2+])N)CC(=O)N	-7.6247	-66.2761
T5067	Flavin adenine dinucleotide disodium salt	84366-81-4	833.545	C27H35N9Na2O15P2	P(=O)(OP(=O)(OC[C@@H]1[C@@H](O)[C@@H](O)[C@H](n2c3ncnc(N)c3nc2)O1)[O-])(OC[C@@H](O)[C@@H](O)[C@@H](O)CN1c2c(N=C3C(=O)NC(=O)N=C13)cc(C)c(C)c2)[O-]	-10.2592	-65.9241
T6650	Sabutoclax	1228108-65-3	700.776	C42H40N2O8	O=C(NC[C@@H](C)c1ccccc1)c1c(O)c(O)cc2c(O)c(-c3c(O)c4c(c(C(=O)NC[C@H](C)c5ccccc5)c([O-])c(O)c4)cc3C)c(C)cc12	-7.50301	-65.7771
T10397	ATN-161 trifluoroacetate salt	904763-27-5	711.668	C25H36F3N9O10S	SC[C@H](NC(=O)[C@@H](NC(=O)[C@@H](NC(=O)[C@H]1N(C(=O)C)CCC1)Cc1[nH]c[nH+]c1)CO)C(=O)N[C@H](C(=O)N)CC(=O)N	-7.96497	-64.5281
T1196	Iodixanol	92339-11-2	1550.18	C35H44I6N6O15	Ic1c(N(C(=O)C)CC(O)CN(C(=O)C)c2c(I)c(C(=O)NC[C@@H](O)CO)c(I)c(C(=O)NC[C@@H](O)CO)c2I)c(I)c(C(=O)NC[C@@H](O)CO)c(I)c1C(=O)NC[C@@H](O)CO	-11.684	-64.2495
T17413	Amino-PEG14-alcohol	34214-89-6	633.766	C28H59NO14	O(CCOCCOCCOCCOCCOCCOCCO)CCOCCOCCOCCOCCOCCOCC[NH3+]	-7.3437	-62.8429
TP1938L	RS09 2TFA (1449566-36-2 free base)	TP1938L	919.822	C35H51F6N9O13	O=C([O-])[C@@H](NC(=O)[C@@H](NC(=O)[C@@H](NC(=O)[C@@H](NC(=O)[C@H]1N(C(=O)[C@H]2N(C(=O)[C@@H]([NH3+])C)CCC2)CCC1)Cc1[nH+]c[nH]c1)C)CC(C)C)CO	-6.32643	-62.429
T7387	Ceftaroline fosamil	400827-46-5	744.737	C24H25N8O10PS4	S(c1scc(-c2cc[n+](C)cc2)n1)C1=C(C(=O)[O-])N2C(=O)[C@H](NC(=O)/C(=N\OCC)/c3nc(NP(=O)(O)[O-])sn3)[C@H]2SC1	-6.59893	-62.1465
T8144	Raffinose	512-69-6	504.437	C18H32O16	O(C[C@H]1[C@H](O)[C@@H](O)[C@@H](O)[C@H](O[C@]2(CO)[C@H](O)[C@@H](O)[C@@H](CO)O2)O1)[C@H]1[C@H](O)[C@H](O)[C@@H](O)[C@@H](CO)O1	-9.76461	-61.8203
T19368	Hypromellose	9004-65-3	1261.44	C56H108O30	O(C[C@H](O)C)C[C@@H]1[C@@H](OC[C@H](O)C)[C@H](OC[C@H](O)C)[C@@H](OC[C@H](O)C)[C@H](O[C@H]2[C@H](OC[C@@H](O)C)[C@@H](OC[C@H](O)C)[C@H](OC[C@@H](O)C)O[C@@H]2COC[C@H](O)C)O1	-10.1661	-61.1087
T15471	Hepronicate	7237-81-2	505.562	C28H31N3O6	O=C(OCC(COC(=O)c1cnccc1)(COC(=O)c1cnccc1)CCCCCC)c1cnccc1	-6.19949	-60.3777
TP1879L1	P11 acetate	TP1879L1	720.777	C30H48N12O9	O=C(N[C@H](C(=O)N[C@H](C(=O)N)CCCC[NH3+])Cc1nc[nH]c1)[C@@H](NC(=O)[C@@H](NC(=O)[C@@H](NC(=O)[C@@H](N)Cc1[nH]c[nH+]c1)CO)CC(=O)[O-])C(C)C	-10.7583	-60.2262
T20482L	Acth (1-4) acetate(19405-50-6 free base)	T20482L	546.591	C22H34N4O10S	S(CC[C@H](NC(=O)[C@@H](NC(=O)[C@@H](NC(=O)[C@@H]([NH3+])CO)Cc1ccc(O)cc1)CO)C(=O)[O-])C	-8.67022	-60.0056
TP1085L	Neuromedin N acetate(92169-45-4 free base)	TP1085L	806.001	C40H67N7O10	O=C([O-])[C@@H](NC(=O)[C@@H](NC(=O)[C@@H](NC(=O)[C@H]1N(C(=O)[C@@H](NC(=O)[C@@H]([NH3+])CCCC[NH3+])[C@H](CC)C)CCC1)Cc1ccc(O)cc1)[C@H](CC)C)CC(C)C	-6.93002	-59.8868
TP1682L	Abz-FR-K(Dnp)-P-OH acetate(500799-61-1 free base)	TP1682L	891.926	C41H53N11O12	O=[N+]([O-])c1c(NCCCC[C@H](NC(=O)[C@H](NC(=O)[C@@H](NC(=O)c2c(N)cccc2)Cc2ccccc2)CCCNC(=[NH2+])N)C(=O)N2[C@@H](C(=O)[O-])CCC2)ccc([N+](=O)[O-])c1	-6.57241	-59.823
T30745L	Carboxy-pyridostatin 2HCl		779.629	C35H36Cl2N10O7	O=C([O-])CCn1nnc(COc2cc(C(=O)/N=C\3/Nc4c(C(OCC[NH3+])=C/3)cccc4)nc(C(=O)Nc3nc4c(c(OCC[NH3+])c3)cccc4)c2)c1	-7.17659	-59.6582
T6822	Hydroxy-Dynasore	1256493-34-1	338.314	C18H14N2O5	O=C(N/N=C/c1c(O)cc(O)c(O)c1)c1c([O-])cc2c(c1)cccc2	-7.07928	-59.2934
T20793	Magnesium Lithospermate B	122021-74-3	740.903	C36H28MgO16	O([C@H](C(=O)[O-])Cc1cc(O)c(O)cc1)C(=O)/C=C/c1c2[C@H](C(O[C@@H](C(=O)[O-])Cc3cc(O)c(O)cc3)=O)[C@@H](c3cc(O)c(O)cc3)Oc2c(O)cc1	-10.4388	-58.8973
TP1426	His-[D-2-ME-Trp]-Ala	TP1426	424.453	C21H24N6O4	O=C([O-])[C@@H](NC(=O)[C@@H](NC(=O)[C@@H](N)Cc1[nH]c[nH+]c1)CC=1[C@H](C)N=C2C=1C=CC=C2)C	-6.73102	-58.8445
T12506L1	PMX 205 acetate(514814-49-4 free base)	T12506L1	899.089	C47H66N10O8	O=C(N[C@H]1C(=O)N2[C@H](C(=O)N[C@H](CC3CCCCC3)C(=O)N[C@H](C[c-]3c4c([nH+]c3)cccc4)C(=O)N[C@H](CCCNC(=[NH2+])N)C(=O)NCCC1)CCC2)CCc1ccccc1	-7.07982	-58.1422
TP1952L	PG 106 acetate	TP1952L	1068.23	C53H73N13O11	O=C(N[C@@H]1C(=O)NCCC(=O)N[C@H](Cc2cc3c(cc2)cccc3)C(=O)N[C@H](CCCNC(=[NH2+])N)C(=O)N[C@@H](Cc2c3c([nH]c2)cccc3)C(=O)N[C@@H](C(=O)N)CCCCNC(=O)C1)[C@H](NC(=O)C)CCCC	-6.6077	-57.6625
T67751	1H-Indole-3-carboxylic acid, 5-[2-hydroxy-3-[[2-hydroxy-1,1-bis(hydroxymethyl)ethyl]amino]propoxy]-2-methyl-1-(4-methylphenyl)-, ethyl ester	539807-13-1	486.557	C26H34N2O7	O=C(OCC)c1c(C)n(-c2ccc(C)cc2)c2c1cc(OC[C@@H](O)C[NH2+]C(CO)(CO)CO)cc2	-9.36059	-57.572
T7570	RGD peptide (GRGDNP)	114681-65-1	614.609	C23H38N10O10	O=C(N[C@@H](C(=O)N1[C@H](C(=O)[O-])CCC1)CC(=O)N)[C@H](NC(=O)CNC(=O)[C@H](NC(=O)CN)CCCNC(=[NH2+])N)CC(=O)[O-]	-6.26172	-57.1688
T3825	Lobetyolin	136085-37-5	396.432	C20H28O8	O([C@H]([C@@H](O)C#CC#C/C=C/C)/C=C/CCCO)[C@H]1[C@H](O)[C@@H](O)[C@H](O)[C@@H](CO)O1	-7.7703	-57.084
T6231	Tebipenem Pivoxil	161715-24-8	497.628	C22H31N3O6S2	S(C=1[C@H](C)[C@@H]2[C@@H]([C@H](O)C)C(=O)N2C=1C(=O)OCOC(=O)C(C)(C)C)C1CN(C=2SCC[NH+]=2)C1	-6.30092	-56.9935
T30258	AZD-4818	1003566-93-5	567.458	C27H32Cl2N2O7	Clc1c(OC(C(=O)[O-])(C)C)cc(OC[C@@H](O)C[NH+]2CCC3(Oc4c(cc(Cl)cc4)C3)CC2)c(C(=O)NC)c1	-6.26125	-56.9609
T10951	Dabigatran ethyl ester hydrochloride	211914-50-0	536.025	C27H30ClN7O3	O=C(OCC)CCN(C(=O)c1cc2nc(CNc3ccc(C(=[NH2+])N)cc3)n(C)c2cc1)c1ncccc1	-7.61763	-56.945
T9472	Rebamipide mofetil	1527495-76-6	483.944	C25H26ClN3O5	Clc1ccc(C(=O)N[C@@H](C(=O)OCCN2CCOCC2)CC=2c3c(NC(=O)C=2)cccc3)cc1	-6.96052	-56.9371
T11741	KAN0438757	1451255-59-6	447.434	C21H18FNO7S	S(=O)(=O)(Nc1cc(O)c(C(=O)OCCO)cc1)c1cc(-c2c(O)ccc(F)c2)ccc1	-6.7247	-56.6791
TQ0288	Hexahydrocurcumin	36062-05-2	374.428	C21H26O6	O=C(C[C@@H](O)CCc1cc(OC)c(O)cc1)CCc1cc(OC)c(O)cc1	-6.49697	-56.2809
T28273L	OT-551 HCl	627085-15-8	474.551	C27H30N4O4	O(C[C@@H](O)C[NH+]1CCN(c2c(OC)cccc2)CC1)c1ccc(C2=C(C)NC(=O)C(C#N)=C2)cc1	-6.27493	-55.6526
T7604	Valrubicin	56124-62-0	723.644	C34H36F3NO13	FC(F)(F)C(=O)N[C@@H]1[C@H](O)[C@H](C)O[C@@H](O[C@@H]2c3c(O)c4C(=O)c5c(OC)cccc5C(=O)c4c(O)c3C[C@@](O)(C(=O)COC(=O)CCCC)C2)C1	-6.77304	-55.1205
T4S1521	1,4-Dicaffeoylquinic acid	1182-34-9	516.451	C25H24O12	O=C(OC1(C(=O)[O-])C[C@@H](O)C(OC(=O)/C=C/c2cc(O)c(O)cc2)[C@H](O)C1)/C=C/c1cc(O)c(O)cc1	-6.70779	-54.9786
T17575	Biotin-PEG3-OH	1263044-40-1	375.484	C16H29N3O5S	O=C(NCCOCCOCCO)CCCC[C@@H]1SC[C@H]2NC(=O)N[C@@H]12	-8.92221	-54.8557
T7683	Adenosine amine congener	96760-69-9	576.604	C28H32N8O6	O=C(NCC[NH3+])Cc1ccc(NC(=O)Cc2ccc(Nc3ncnc4n([C@@H]5[C@@H](O)[C@@H](O)[C@H](CO)O5)cnc34)cc2)cc1	-9.90604	-54.5593
T70047	Bedoradrine	194785-19-8	428.521	C24H32N2O5	O=C(N(C)C)COc1cc2c(cc1)CC[C@H]([NH2+]C[C@H](O)c1cc(CCO)c(O)cc1)C2	-6.11615	-54.4885
T37034	H-Gly-Arg-pNA dihydrochloride	125455-61-0	424.283	C14H23Cl2N7O4	O=[N+]([O-])c1ccc(NC(=O)[C@@H](NC(=O)C[NH3+])CCCNC(=[NH2+])N)cc1	-7.43426	-54.4746
T67931	[Tyr3]Octreotate	302794-43-0	1049.22	C49H64N10O12S2	O=C([O-])[C@@H](NC(=O)[C@H]1NC(=O)[C@H]([C@H](O)C)NC(=O)[C@@H](CCCC[NH3+])NC(=O)[C@@H](Cc2c3c([nH]c2)cccc3)NC(=O)[C@H](Cc2ccc(O)cc2)NC(=O)[C@@H](NC(=O)[C@H]([NH3+])Cc2ccccc2)CSSC1)[C@H](O)C	-6.88701	-54.0697
T8644	Elamipretide Triacetate	1849610-71-4	819.945	C38H61N9O11	O=C(N[C@H](C(=O)N)Cc1ccccc1)[C@@H](NC(=O)[C@@H](NC(=O)[C@H](N)CCCNC(=[NH2+])N)Cc1c(C)cc(O)cc1C)CCCC[NH3+]	-8.0546	-53.9689
T7903	Saquinavir	127779-20-8	670.841	C38H50N6O5	O=C(N[C@H]([C@H](O)C[N@H+]1[C@H](C(=O)NC(C)(C)C)C[C@@H]2[C@@H](C1)CCCC2)Cc1ccccc1)[C@@H](NC(=O)c1nc2c(cc1)cccc2)CC(=O)N	-6.30552	-53.5808
T3157	COH29	1190932-38-7	420.438	C22H16N2O5S	O=C(Nc1sc(c(-c2cc(O)c(O)cc2)n1)-c1ccccc1)c1cc(O)c(O)cc1	-6.0784	-53.4983
T67930	CWI1-2	2408590-36-1	519.768	C22H17Cl3N6O3	Clc1cc(/C=N/[NH+]=C(\N/N=C\c2c(O)ccc(Cl)c2)/N/N=C/c2c([O-])ccc(Cl)c2)c(O)cc1	-8.02415	-53.4532
TP2158	TRV-120027 TFA	TP2158	1040.1	C45H68F3N13O12	O=C([O-])[C@H](NC(=O)[C@H]1N(C(=O)[C@@H](NC(=O)[C@H](NC(=O)[C@H](NC(=O)[C@@H](NC(=O)[C@@H](NC(=O)CNC)CCCNC(=[NH2+])N)C(C)C)Cc2ccc(O)cc2)[C@@H](CC)C)Cc2[nH]cnc2)CCC1)C	-7.81291	-53.1377
T21660L	b-Casomorphin (1-3) Acetate	T21660L	485.529	C25H31N3O7	O=C([O-])[C@@H](NC(=O)[C@H]1N(C(=O)[C@@H]([NH3+])Cc2ccc(O)cc2)CCC1)Cc1ccccc1	-6.44204	-52.9916
T0777	Tilmicosin	108050-54-0	869.133	C46H80N2O13	O(C[C@@H]\1[C@@H](CC)OC(=O)C[C@@H](O)[C@H](C)[C@@H](O[C@H]2[C@H](O)[C@@H]([NH+](C)C)[C@H](O)[C@@H](C)O2)[C@@H](CC[NH+]2C[C@H](C)C[C@H](C)C2)C[C@@H](C)C(=O)/C=C/C(/C)=C/1)[C@H]1[C@H](OC)[C@H](OC)[C@H](O)[C@@H](C)O1	-6.34307	-52.9157
TN1136	Procyanidin A1	103883-03-0	576.504	C30H24O12	O[C@@H]1[C@@]2(c3cc(O)c(O)cc3)Oc3c(c(O)cc(O)c3)[C@@H]1c1c3O[C@@H]([C@@H](O)Cc3c(O)cc1O2)c1cc(O)c(O)cc1	-6.22133	-52.9122
T12090	Mogroside I E1	88901-39-7	638.872	C36H62O9	O([C@H]1[C@H](O)[C@@H](O)[C@H](O)[C@@H](CO)O1)[C@@H]1C(C)(C)C=2[C@H]([C@]3(C)[C@H](O)C[C@]4(C)[C@@H]([C@@H](CC[C@@H](O)C(O)(C)C)C)CC[C@@]4(C)[C@@H]3CC=2)CC1	-6.98537	-52.875
T27586	IDX184	1036915-08-8	626.619	C25H35N6O9PS	S(C(=O)C(CO)(C)C)CCO[P@@](=O)(OC[C@@H]1[C@@H](O)[C@](O)(C)[C@H](n2c3N=C(N)NC(=O)c3nc2)O1)NCc1ccccc1	-7.63694	-52.8137
T11872L	LMP744 hydrochloride	308246-57-3	488.918	C24H25ClN2O7	O(C)c1c(OC)cc2c(C(=O)N(CCC[NH2+]CCO)C=3c4c(C(=O)C2=3)cc2OCOc2c4)c1	-6.08187	-52.752
T9501	Enterobactin	28384-96-5	669.547	C30H27N3O15	O=C(N[C@@H]1C(=O)OC[C@@H](NC(=O)c2c([O-])c(O)ccc2)C(=O)OC[C@@H](NC(=O)c2c(O)c(O)ccc2)C(=O)OC1)c1c(O)c(O)ccc1	-7.9054	-52.7233
T2671	Regadenoson	313348-27-5	390.354	C15H18N8O5	O=C(NC)c1cn(-c2nc(N)c3ncn([C@H]4[C@H](O)[C@H](O)[C@@H](CO)O4)c3n2)nc1	-7.03779	-52.629
T20166	Deltorphin	119975-64-3	955.154	C44H62N10O10S2	S(CC[C@@H](NC(=O)[C@@H]([NH3+])Cc1ccc(O)cc1)C(=O)N[C@H](C(=O)N[C@H](C(=O)N[C@H](C(=O)N[C@H](C(=O)N[C@H](C(=O)N)CC(=O)[O-])CCSC)CC(C)C)Cc1[nH]c[nH+]c1)Cc1ccccc1)C	-6.62934	-52.4705
T32658L	Leteprinim	138117-50-7	327.295	C15H13N5O4	O=C(Nc1ccc(C(=O)[O-])cc1)CCn1c2N=CNC(=O)c2nc1	-6.3584	-52.3263
TP1430	DTP3 TFA (1809784-29-9 free base)	TP1430	639.623	C28H36F3N7O7	O=C(N[C@@H](C(=O)N)Cc1ccccc1)[C@H](NC(=O)[C@H](NC(=O)C)Cc1ccc(O)cc1)CCCNC(=[NH2+])N	-8.14719	-52.1909
T36526	IL-17 modulator 4	2446803-65-0	474.598	C27H34N6O2	O=C(Nc1ccc(-c2c(C)[nH]nc2C)cc1)[C@@H](NC(=O)c1n(C(C)C)ncc1)C(C1CC1)C1CC1	-6.25577	-51.993
T17002	Tazemetostat hydrobromide	1467052-75-0	653.65	C34H45BrN4O4	O=C(NCC=1C(=O)NC(C)=CC=1C)c1c(C)c(N(CC)C2CCOCC2)cc(-c2ccc(CN3CCOCC3)cc2)c1	-6.18455	-51.932
TP1381L	HAEGT TFA(852155-81-8 free base)	TP1381L	627.525	C22H32F3N7O11	O=C([O-])[C@@H](NC(=O)CNC(=O)[C@@H](NC(=O)[C@@H](NC(=O)[C@@H](N)Cc1[nH]c[nH+]c1)C)CCC(=O)[O-])[C@H](O)C	-7.2717	-51.6749
T3149	Salvianolic Acid C	115841-09-3	492.431	C26H20O10	O([C@@H](C(=O)[O-])Cc1cc(O)c(O)cc1)C(=O)/C=C/c1c2c(c(O)cc1)oc(-c1cc(O)c(O)cc1)c2	-6.67675	-51.6565
T14960	Chroman 1	1273579-40-0	436.503	C24H28N4O4	O=C(Nc1c(OCC[NH+](C)C)cc(-c2c[nH]nc2)cc1)[C@@H]1COc2c(cc(OC)cc2)C1	-7.0631	-51.6519
T15159	Dorzagliatin	1191995-00-2	462.927	C22H27ClN4O5	Clc1c(OC2=CC(=O)N([C@H](C(=O)Nc3nn(C[C@@H](O)CO)cc3)CC(C)C)C2)cccc1	-6.76005	-50.9681
T4080	Leonurine hydrochloride	24735-18-0	347.795	C14H22ClN3O5	O=C(OCCCCNC(=[NH2+])N)c1cc(OC)c(O)c(OC)c1	-6.61824	-50.7567
T1782	Canagliflozin	842133-18-0	444.516	C24H25FO5S	Fc1ccc(-c2sc(Cc3c(C)ccc([C@H]4[C@H](O)[C@@H](O)[C@H](O)[C@@H](CO)O4)c3)cc2)cc1	-6.07183	-50.7402
TP1865L	Rhodopsin Epitope Tag acetate	TP1865L	962.997	C39H66N10O18	O=C([O-])[C@@H](NC(=O)[C@H]1N(C(=O)[C@@H](NC(=O)[C@@H](NC(=O)[C@@H](NC(=O)[C@@H](NC(=O)[C@@H](NC(=O)[C@@H](NC(=O)[C@@H](N)[C@H](O)C)CCC(=O)[O-])[C@H](O)C)CO)CCC(=O)N)C(C)C)C)CCC1)C	-7.28226	-50.6789
T6812L	Cyclo(-RGDfK) TFA	500577-51-5	717.694	C29H42F3N9O9	O=C([O-])C[C@@H]1C(=O)N[C@H](Cc2ccccc2)C(=O)N[C@H](CCCC[NH3+])C(=O)N[C@@H](CCCNC(=[NH2+])N)C(=O)NCC(=O)N1	-6.51952	-50.6721
TN7230	Butyl chlorogenate	132741-56-1	410.415	C20H26O9	O=C(O[C@H]1[C@H](O)[C@H](O)C[C@@](O)(C(=O)OCCCC)C1)/C=C/c1cc(O)c(O)cc1	-6.89216	-50.6453
TN7094	Coreoside B	1580464-83-0	528.546	C25H36O12	O([C@@H](CCO)CC/C=C/C#CC#C/C=C/CO)[C@H]1[C@H](O[C@H]2[C@H](O)[C@@H](O)[C@@H](O)CO2)[C@@H](O)[C@H](O)[C@@H](CO)O1	-7.77496	-50.5675
TN1722	Hamamelitannin	469-32-9	484.364	C20H20O14	O=C(OC[C@@H](O)[C@@H](O)[C@@](O)(C=O)COC(=O)c1cc(O)c(O)c(O)c1)c1cc(O)c(O)c(O)c1	-9.95281	-50.5573
T5790	1,1,1,1-Kestohexaose	62512-19-0	990.859	C36H62O31	O(C[C@]1(OC[C@]2(O[C@@H]3[C@H](O)[C@@H](O)[C@H](O)[C@@H](CO)O3)[C@@H](O)[C@H](O)[C@@H](CO)O2)[C@@H](O)[C@H](O)[C@@H](CO)O1)[C@@]1(CO[C@@]2(CO[C@@]3(CO)[C@@H](O)[C@H](O)[C@@H](CO)O3)[C@@H](O)[C@H](O)[C@@H](CO)O2)[C@@H](O)[C@H](O)[C@@H](CO)O1	-14.3911	-50.3773
T10392	Aspoxicillin	63358-49-6	493.533	C21H27N5O7S	O=C(N[C@H](C(=O)N[C@@H]1C(=O)N2[C@@H](C(=O)[O-])C(C)(C)S[C@H]12)c1ccc(O)cc1)[C@H]([NH2+]C)CC(=O)N	-7.69703	-50.2272
T33824	Orotirelin	62305-86-6	389.366	C16H19N7O5	O=C([C@@H](NC(=O)C=1[N-]C(=O)NC(=O)C=1)Cc1[nH]c[nH+]c1)N1[C@H](C(=O)N)CCC1	-9.237	-50.0988
T4S1615	Sanggenon C	80651-76-9	708.707	C40H36O12	O=C([C@H]1[C@@H](c2c(O)c3C(=O)[C@]4(O)[C@](C/C=C(\C)/C)(Oc3cc2O)c2c(O4)cc(O)cc2)C=C(C)C[C@@H]1c1c(O)cc(O)cc1)c1c(O)cc(O)cc1	-6.45975	-50.0725
T4470	Pyridostatin TFA	1472611-44-1	938.706	C37H35F9N8O11	O=C(/N=C/1\Nc2c(C(OCC[NH3+])=C\1)cccc2)c1nc(C(=O)Nc2nc3c(c(OCC[NH3+])c2)cccc3)cc(OCC[NH3+])c1	-6.89521	-49.828
T12337L	Oxaquin TEA	T12337L	807.774	C37H48F2N5O11P	P(=O)(OC1(COc2c(F)cc(N3C(=O)O[C@@H](CNC(=O)C)C3)cc2)CCN(c2c(F)cc3C(=O)C(C(=O)O)=CN(C4CC4)c3c2)CC1)([O-])[O-]	-8.38832	-49.7706
T2096	Framycetin sulfate	4146-30-9	712.722	C23H48N6O17S	O([C@H]1[C@H](O[C@@H]2[C@H](N)[C@@H](O)[C@H](O)[C@@H](C[NH3+])O2)[C@@H]([NH3+])C[C@@H]([NH3+])[C@@H]1O)[C@H]1[C@H](O)[C@H](O[C@@H]2[C@H](N)[C@@H](O)[C@H](O)[C@H](C[NH3+])O2)[C@@H](CO)O1	-6.99833	-49.704
T0247	Acarbose	56180-94-0	645.605	C25H43NO18	O([C@H]1[C@H](O)[C@@H](O)[C@H](O)O[C@@H]1CO)[C@@H]1[C@H](O)[C@@H](O)[C@H](O[C@@H]2[C@H](O)[C@@H](O)[C@H](N[C@@H]3[C@H](O)[C@@H](O)[C@H](O)C(CO)=C3)[C@@H](C)O2)[C@@H](CO)O1	-10.5107	-49.6773
T0158	Mitoxantrone dihydrochloride	70476-82-3	517.403	C22H30Cl2N4O6	O=C1c2c(O)ccc(O)c2C(=O)c2c(NCC[NH2+]CCO)ccc(NCC[NH2+]CCO)c12	-7.91764	-49.6564
T21268L	Semax acetate(80714-61-0 free base)	2828433-33-4	873.972	C39H55N9O12S	S(CC[C@H](N)C(=O)N[C@H](C(=O)N[C@@H](C(=O)N[C@H](C(=O)N1[C@H](C(=O)NCC(=O)N2[C@H](C(=O)[O-])CCC2)CCC1)Cc1ccccc1)Cc1[nH]c[nH+]c1)CCC(=O)[O-])C	-6.81428	-49.3796
T11090L1	Aldoxorubicin hydrochloride	1361563-03-2	787.209	C37H43ClN4O13	O=C(N/N=C(\CO)/[C@@]1(O)C[C@H](O[C@@H]2O[C@@H](C)[C@@H](O)[C@@H]([NH3+])C2)c2c(O)c3C(=O)c4c(OC)cccc4C(=O)c3c(O)c2C1)CCCCCN1C(=O)C=CC1=O	-6.44565	-49.3585
T60013	GA-017	2351906-74-4	343.377	C18H21N3O4	O=C(N/N=C(\CC)/c1c(O)c(C)c(O)cc1)NCc1cc(O)ccc1	-6.58803	-48.9812
T13106	TD-5471 hydrochloride	530084-35-6	558.067	C32H32ClN3O4	O(C)c1c(-c2ccccc2)cc(Nc2ccc(CC[NH2+]C[C@H](O)c3c4c(c(O)cc3)NC(=O)C=C4)cc2)cc1	-6.31027	-48.8955
T5847	Cloprostenol sodium salt	55028-72-3	446.897	C22H28ClNaO6	Clc1cc(OC[C@@H](O)/C=C/[C@@H]2[C@H](C/C=C\CCCC(=O)[O-])[C@H](O)C[C@H]2O)ccc1	-6.59835	-48.8348
TN1067	Galloylpaeoniflorin	122965-41-7	632.566	C30H32O15	O=C(OC[C@@H]1[C@@H](O)[C@H](O)[C@@H](O)[C@H](O[C@]23[C@]4(COC(=O)c5ccccc5)[C@@H]5O[C@@]2(C)C[C@@](O)(O5)[C@@H]4C3)O1)c1cc(O)c(O)c(O)c1	-7.77374	-48.7857
T12056	MK-0941 free base	752240-01-0	460.503	C21H24N4O6S	S(=O)(=O)(CC)c1ncc(Oc2cc(O[C@H](CO)C)cc(C(=O)Nc3nn(C)cc3)c2)cc1	-6.57371	-48.7477
T37891L	GLP-1(32-36)amide acetate	T37891L	630.78	C27H54N10O7	O=C(N[C@H](C(=O)NCC(=O)N[C@H](C(=O)N)CCCNC(=[NH2+])N)CCCC[NH3+])[C@@H](NC(=O)[C@@H](N)CC(C)C)C(C)C	-8.19833	-48.5855
T7423	Diquafosol tetrasodium	211427-08-6	878.234	C18H22N4Na4O23P4	P(=O)(OP(=O)(OP(=O)(OC[C@@H]1[C@H](O)[C@@H](O)[C@H](N2C(=O)NC(=O)C=C2)O1)[O-])[O-])(OP(=O)(OC[C@@H]1[C@H](O)[C@@H](O)[C@H](N2C(=O)NC(=O)C=C2)O1)[O-])[O-]	-11.1251	-48.0832
T30479	Bis-T-23	171674-76-3	480.427	C23H20N4O8	O=C(NCCCNC(=O)/C(/C#N)=C/c1cc(O)c([O-])c(O)c1)/C(/C#N)=C/c1cc(O)c(O)c(O)c1	-10.7491	-47.9521
T4589	9'''-Methyl salvianolate B	1167424-32-9	732.64	C37H32O16	O([C@@H](C(=O)OC)Cc1cc(O)c(O)cc1)C(=O)/C=C/c1c2[C@H](C(O[C@@H](C(=O)[O-])Cc3cc(O)c(O)cc3)=O)[C@@H](c3cc(O)c(O)cc3)Oc2c(O)cc1	-9.22267	-47.8605
TP1869L	Antioxidant peptide A acetate (159147-88-3 free base)	TP1869L	831.019	C33H58N12O9S2	S(CC[C@H](NC(=O)[C@@H](NC(=O)[C@@H](NC(=O)[C@@H](NC(=O)[C@@H](NC(=O)[C@H]1[NH2+]CCC1)Cc1[nH+]c[nH]c1)CS)CCCC[NH3+])CCCNC(=[NH2+])N)C(=O)[O-])C	-7.20539	-47.7017
T27318	Fidexaban	183305-24-0	526.492	C25H24F2N6O5	Fc1c(N(CC(=O)[O-])C)c(F)c(Oc2cc(C=3N(C)CC[NH+]=3)ccc2)nc1Oc1c(O)ccc(C(=[NH2+])N)c1	-6.65831	-47.5892
T28502	Ralaniten	1203490-23-6	394.889	C21H27ClO5	ClC[C@@H](O)COc1ccc(C(C)(C)c2ccc(OC[C@H](O)CO)cc2)cc1	-6.28783	-47.5745
T26288	Clovamide	53755-02-5	359.33	C18H17NO7	O=C([O-])[C@@H](NC(=O)/C=C/c1cc(O)c(O)cc1)Cc1cc(O)c(O)cc1	-7.37081	-47.5692
T60082	HDAC-IN-40	2463198-51-6	326.345	C15H22N2O6	O=C(NO)CCCCCONC(=O)c1cc(OC)cc(OC)c1	-6.52824	-47.5629
T22967	MEDICA16	87272-20-6	335.436	C16H33NO6	O=C(N(C[C@H](O)[C@@H](O)[C@H](O)[C@H](O)CO)C)CCCCCCCC	-8.85054	-47.5216
T13516	5-Methyltetrahydrofolic acid	134-35-0	459.456	C20H25N7O6	O=C(O)[C@@H](NC(=O)c1ccc(NC[C@@H]2N(C)C=3C(=O)NC(N)=NC=3NC2)cc1)CCC(=O)O	-7.28101	-46.9467
TQ0250	CWHM-12	1564286-55-0	590.466	C26H32BrN5O6	Brc1cc([C@@H](NC(=O)CNC(=O)c2cc(O)cc(NC3=[NH+]C[C@H](O)CN3)c2)CC(=O)[O-])cc(C(C)(C)C)c1	-7.83577	-46.8243
T23449	TCS 46b	302799-86-6	345.438	C22H23N3O	O=C1Nc2c(N1)ccc(C#CC[NH+]1CCC(Cc3ccccc3)CC1)c2	-6.96446	-46.7352
T15777	Loxoribine	121288-39-9	339.304	C13H17N5O6	O=C1N(CC=C)C=2C(=O)NC(N)=NC=2N1[C@H]1[C@H](O)[C@H](O)[C@@H](CO)O1	-6.42778	-46.5555
T22752L	(D-Ser2)-Leu-Enkephalin-Thr	T22752L	686.753	C33H46N6O10	O=C([O-])[C@@H](NC(=O)[C@@H](NC(=O)[C@@H](NC(=O)CNC(=O)[C@H](NC(=O)[C@@H]([NH3+])Cc1ccc(O)cc1)CO)Cc1ccccc1)CC(C)C)[C@H](O)C	-7.34992	-46.4884
T0372	Gabexate mesylate	56974-61-9	417.477	C17H27N3O7S	O=C(Oc1ccc(C(=O)OCC)cc1)CCCCCNC(=[NH2+])N	-7.01514	-46.4423
T6120	Pralatrexate	146464-95-1	477.473	C23H23N7O5	O=C([O-])[C@@H](NC(=O)c1ccc([C@@H](CC#C)Cc2nc3c(N)nc(N)nc3nc2)cc1)CCC(=O)[O-]	-6.46449	-46.2925
T17213	Val-cit-PAB-OH	159857-79-1	379.454	C18H29N5O4	O=C(NCCC[C@H](NC(=O)[C@@H]([NH3+])C(C)C)C(=O)Nc1ccc(CO)cc1)N	-6.20542	-46.2292
T68120	Ot-730	870809-51-1	492.562	C25H36N2O8	O([C@H](COC(=O)c1c(C)cc(O)c(O)c1)C[NH2+]C(CNC(=O)[C@@H]1COCC1)(C)C)C(=O)C1(C)CC1	-7.1948	-46.0967
T13408	ZK824190	2254001-81-3	414.402	C22H20F2N2O4	Fc1c(O[C@@H](C(=O)[O-])CC)nc(Oc2cc(-c3cc(C[NH3+])ccc3)ccc2)c(F)c1	-6.71033	-45.8925
T6S0444	Salvianolic acid A	96574-01-5	494.447	C26H22O10	O([C@@H](C(=O)[O-])Cc1cc(O)c(O)cc1)C(=O)/C=C/c1c(/C=C/c2cc(O)c(O)cc2)c(O)c(O)cc1	-6.54034	-45.785
T9264	A-30912A nucleus hydrochloride	1029890-89-8	834.268	C34H52ClN7O15	O=C1[C@H]([C@H](O)C)NC(=O)[C@H]([C@H](O)[C@@H](O)c2ccc(O)cc2)NC(=O)[C@H]2N(C(=O)[C@H]([C@H](O)C)NC(=O)[C@@H]([NH3+])C[C@@H](O)[C@@H](O)NC(=O)[C@@H]3[C@@H](O)[C@@H](C)CN13)C[C@H](O)C2	-6.53079	-45.6501
T23535L	Xanthine amine congener trihydrochloride	2459963-12-1	464.946	C21H29ClN6O4	O=C(NCC[NH3+])COc1ccc(-c2[nH]c3C(=O)N(CCC)C(=O)N(CCC)c3n2)cc1	-6.55904	-45.6484
T2026	CYM5442	1094042-01-9	409.478	C23H27N3O4	O(CC)c1c(OCC)ccc(-c2onc(-c3c4c([C@@H]([NH2+]CCO)CC4)ccc3)n2)c1	-6.47651	-45.4495
T7079	Batefenterol	743461-65-6	740.244	C40H42ClN5O7	Clc1c(NC(=O)CC[NH+]2CCC(OC(=O)Nc3c(-c4ccccc4)cccc3)CC2)cc(OC)c(C[NH2+]C[C@H](O)c2c3c(c(O)cc2)NC(=O)C=C3)c1	-7.85867	-45.3557
T38715	MSDC-0602K	1314533-27-1	409.497	C19H16KNO5S	O=C(COc1ccc(C[C@@H]2C(=O)NC(=O)S2)cc1)c1cc(OC)ccc1	-6.61045	-45.2852
T9529	TAK-020	1627603-21-7	351.359	C18H17N5O3	O=C(C=C)N1C[C@@H](Oc2nc(C3=NNC(=O)N3)cc3c2cccc3)CC1	-7.16016	-45.1636
T2430	HPOB	1429651-50-2	314.336	C17H18N2O4	O=C(N(CCO)c1ccccc1)Cc1ccc(C(=O)NO)cc1	-6.18661	-45.0969
T0141L	Cefalonium Dihydrate(5575-21-3 free base)	1385046-35-4	494.541	C20H22N4O7S2	O=C(N[C@@H]1C(=O)N2C(C(=O)[O-])=C(C[n+]3ccc(C(=O)N)cc3)CS[C@H]12)Cc1sccc1	-7.34683	-45.0144
T27509	GW-493838	253124-46-8	489.887	C21H21ClFN7O4	Clc1cc(F)c(Nc2ncnc3n([C@H]4[C@H](O)[C@@H](O)[C@@H](c5oc(C(C)(C)C)nn5)O4)cnc23)cc1	-6.14859	-45.0079
TP1127L1	Nemifitide acetate(173240-15-8 free base)	TP1127L1	754.808	C35H47FN10O8	Fc1ccc(C[C@H]([NH3+])C(=O)N2[C@H](C(=O)N[C@H](C(=O)NCC(=O)N[C@H](C(=O)N)Cc3c4c([nH]c3)cccc4)CCCNC(=[NH2+])N)C[C@@H](O)C2)cc1	-7.39787	-44.8949
TP2497	Myristoyl Tetrapeptide-12 Acetate	TP2497	685.938	C34H67N7O7	O=C(N[C@H](C(=O)N)C)[C@@H](NC(=O)[C@@H](NC(=O)[C@@H](NC(=O)CCCCCCCCCCCCC)CCCC[NH3+])C)CCCC[NH3+]	-6.65831	-44.6328
T28935	TDRL-551	1644626-43-6	591.825	C25H23ClIN3O4	Ic1ccc(C2=NN(C(=O)CCCC(=O)[O-])[C@@H](c3c(Cl)nc4c(c3)ccc(OCC)c4)C2)cc1	-6.7272	-44.618
T68134	Ro-3201195	249937-52-8	371.362	C19H18FN3O4	Fc1ccc(-n2c(N)c(C(=O)c3cc(OC[C@H](O)CO)ccc3)cn2)cc1	-7.02603	-44.5767
TP1065	PAR-4 Agonist Peptide, amide TFA	1228078-65-6	794.818	C36H49F3N8O9	O=C(N[C@H](C(=O)N)Cc1ccccc1)[C@@H](NC(=O)CNC(=O)[C@H]1N(C(=O)[C@@H](NC(=O)[C@@H]([NH3+])C)Cc2ccc(O)cc2)CCC1)CCCC[NH3+]	-8.08682	-44.4924
TN7089	Alashinol G	58139-12-1	378.416	C20H26O7	O(C)c1c(O)ccc(C[C@H]([C@](O)(CO)Cc2cc(OC)c(O)cc2)CO)c1	-6.10418	-44.3833
T6067	PD 123319	130663-39-7	508.611	C31H32N4O3	O=C(C(c1ccccc1)c1ccccc1)N1[C@H](C(=O)[O-])Cc2n(Cc3cc(C)c(N(C)C)cc3)c[nH+]c2C1	-8.27124	-44.3302
T10831L	Cl-amidine hydrochloride	1373232-26-8	347.24	C14H20Cl2N4O2	ClCC(=[NH2+])NCCC[C@H](NC(=O)c1ccccc1)C(=O)N	-6.92914	-44.2234
TN1928	Methyl rosmarinate	99353-00-1	374.341	C19H18O8	O([C@@H](C(=O)OC)Cc1cc(O)c(O)cc1)C(=O)/C=C/c1cc(O)c(O)cc1	-6.89124	-43.9327
T4605	NT157	1384426-12-3	412.255	C16H14BrNO5S	Brc1c(O)c(O)cc(/C=C/C(=S)NCc2cc(O)c(O)c(O)c2)c1	-6.8177	-43.8949
T5392	TP0463518	1558021-37-6	431.826	C20H18ClN3O6	Clc1ccc(Oc2ncc(CN3C(=O)[C@H](C(=O)NCC(=O)[O-])C(=O)CC3)cc2)cc1	-6.01636	-43.8605
T25364L	Efegatran sulfate	126721-07-1	514.596	C21H34N6O7S	O=C([C@H]([NH2+]C)Cc1ccccc1)N1[C@H](C(=O)N[C@H](C=O)CCCNC(=[NH2+])N)CCC1	-6.08884	-43.8238
T5144	Desmopressin acetate (16679-58-6 free base)	62288-83-9	1129.27	C48H68N14O14S2	O=C(NCC(=O)N)[C@@H](NC(=O)[C@H]1N(C(=O)[C@H]2NC(=O)[C@@H](CC(=O)N)NC(=O)[C@@H](CCC(=O)N)NC(=O)[C@H](Cc3ccccc3)NC(=O)[C@H](Cc3ccc(O)cc3)NC(=O)CCSSC2)CCC1)CCCNC(=[NH2+])N	-7.24007	-43.709
T22540L	Ac-Endothelin-1 (16-21), human acetate	T22540L	898.013	C43H63N9O12	O=C([O-])[C@@H](NC(=O)[C@@H](NC(=O)[C@@H](NC(=O)[C@@H](NC(=O)[C@@H](NC(=O)[C@@H](NC(=O)C)Cc1[nH]cnc1)CC(C)C)CC(=O)[O-])[C@@H](CC)C)[C@@H](CC)C)Cc1[nH]c2c(c1)cccc2	-7.93983	-43.6918
T8695	5-Hydroxymethyldeoxyuridine	5116-24-5	258.228	C10H14N2O6	O=C1N([C@@H]2O[C@H](CO)[C@@H](O)C2)C=C(CO)C(=O)N1	-6.02405	-43.6779
T0062	Folic acid	59-30-3	441.397	C19H19N7O6	O=C([O-])[C@@H](NC(=O)c1ccc(NCc2nc3C(=O)NC(N)=Nc3nc2)cc1)CCC(=O)[O-]	-7.97036	-43.6709
T4508	Glycyl-L-Histidyl-L-Lysine	49557-75-7	340.378	C14H24N6O4	O=C([O-])[C@@H](NC(=O)[C@@H](NC(=O)CN)Cc1[nH]c[nH+]c1)CCCC[NH3+]	-8.88319	-43.6472
T8134	Cefathiamidine	33075-00-2	472.579	C19H28N4O6S2	S(/C(=[NH+]\C(C)C)/NC(C)C)CC(=O)N[C@H]1C(=O)N2C(C(=O)[O-])=C(COC(=O)C)CS[C@H]12	-6.52985	-43.2601
T2508	Binimetinib	606143-89-9	441.227	C17H15BrF2N4O3	Brc1cc(F)c(Nc2c(F)c3ncn(C)c3cc2C(=O)NOCCO)cc1	-6.08507	-43.164
T3232	Higenamine hydrochloride	11041-94-4	307.772	C16H18ClNO3	Oc1c([O-])cc2c([C@@H](Cc3ccc(O)cc3)[NH2+]CC2)c1	-8.8979	-43.0568
T24178	Isatoribine	122970-40-5	316.29	C10H12N4O6S	O=C1N([C@H]2[C@H](O)[C@H](O)[C@@H](CO)O2)C=2N=C(N)NC(=O)C=2S1	-6.68084	-42.9024
T17039	Terbogrel	149979-74-8	405.493	C23H27N5O2	O=C([O-])CCC/C=C(\c1cc(N/C(=N/C#N)/NC(C)(C)C)ccc1)/c1cnccc1	-6.37907	-42.8562
T8164	1,4-b-D-Xylopentaose	49694-20-4	678.588	C25H42O21	O([C@H]1[C@H](O)[C@@H](O)[C@H](O[C@H]2[C@H](O)[C@@H](O)[C@H](O)CO2)CO1)[C@H]1[C@H](O)[C@@H](O)[C@H](O[C@H]2[C@H](O)[C@@H](O)[C@H](O[C@H]3[C@H](O)[C@@H](O)[C@H](O)OC3)OC2)OC1	-8.98357	-42.8136
T16771	RO-5963	1416663-77-8	518.897	C24H21ClF2N4O5	Clc1c(C)c2[nH]cc(/C=C/3\C(=O)N([C@@H](C(=O)NC(CO)CO)c4cc(F)c(F)cc4)C(=O)N\3)c2cc1	-7.26109	-42.7812
T7218	Endomorphin 2	141801-26-5	571.667	C32H37N5O5	O=C(N[C@H](C(=O)N)Cc1ccccc1)[C@@H](NC(=O)[C@H]1N(C(=O)[C@@H]([NH3+])Cc2ccc(O)cc2)CCC1)Cc1ccccc1	-6.07846	-42.768
TP1927L1	d[Leu4,Lys8]-VP acetate	TP1927L1	1086.28	C49H71N11O13S2	O=C(NCC(=O)N)[C@@H](NC(=O)[C@H]1N(C(=O)[C@@H]2NC(=O)[C@H](CC(=O)N)NC(=O)[C@H](CC(C)C)NC(=O)[C@H](Cc3ccccc3)NC(=O)[C@H](Cc3ccc(O)cc3)NC(=O)CCSSC2)CCC1)CCCC[NH3+]	-7.92622	-42.5692
T67853	Rivaroxaban Impurity	1151893-81-0	598.475	C24H21Cl2N3O7S2	Clc1sc(C(=O)N(CCOCC(=O)[O-])c2ccc(N3C(=O)O[C@@H](CNC(=O)c4sc(Cl)cc4)C3)cc2)cc1	-6.08053	-42.5412
TQ0154	8-Hydroxyguanosine	3868-31-3	299.24	C10H13N5O6	O=C1N([C@H]2[C@H](O)[C@H](O)[C@@H](CO)O2)C=2N=C(N)NC(=O)C=2N1	-6.58515	-42.525
T67970	GPX-100	628290-43-7	529.536	C27H31NO10	O([C@@H]1O[C@@H](C)[C@@H](O)[C@@H]([NH3+])C1)[C@@H]1c2c(O)c3C(=O)c4c(OC)cccc4C(=O)c3c(O)c2C[C@@](O)(CCO)C1	-6.37526	-42.431
T4411	DAMGO TFA (78123-71-4(Free base))	T4411	627.609	C28H36F3N5O8	O=C(N[C@@H](C(=O)NCC(=O)N([C@H](C(=O)NCCO)Cc1ccccc1)C)C)[C@@H]([NH3+])Cc1ccc(O)cc1	-6.01377	-42.4143
T60951	Molnupiravir	2492423-29-5	329.306	C13H19N3O7	O=C(OC[C@@H]1[C@@H](O)[C@@H](O)[C@H](N2C(=O)N=C(NO)C=C2)O1)C(C)C	-7.17229	-42.2502
T65641	TAPS	29915-38-6	243.278	C7H17NO6S	S(=O)(=O)([O-])CCC[NH2+]C(CO)(CO)CO	-11.0447	-42.2445
T5891	D-ERYTHRO-SPHINGOSINE	123-78-4	299.492	C18H37NO2	O[C@H]([C@H]([NH3+])CO)/C=C/CCCCCCCCCCCCC	-6.21351	-42.2398
T12384	PD 90780	77422-99-2	362.339	C19H14N4O4	O=C([O-])c1nn2C(=O)c3c(N(C)c2c1)ccc(NC(=O)c1ccccc1)c3	-6.05325	-42.2352
TN2443	Chikusetsusaponin Ib	59252-87-8	927.08	C47H74O18	O=C(O[C@H]1[C@H](O)[C@@H](O)[C@@H](O)[C@@H](CO)O1)[C@@H]1[C@H](O[C@H]2[C@H](O)[C@@H](O)[C@@H](CO)O2)[C@H](O)[C@@H](O)[C@H](O[C@H]2C(C)(C)[C@@H]3[C@](C)([C@H]4[C@@](C)([C@]5(C)C([C@H]6[C@@](C(=O)[O-])(CC5)CCC(C)(C)C6)=CC4)CC3)CC2)O1	-8.17749	-42.1932
T3884	Neoandrographolide	27215-14-1	480.591	C26H40O8	O(C[C@@]1(C)[C@@H]2[C@](C)([C@H](CCC=3C(=O)OCC=3)C(=C)CC2)CCC1)[C@H]1[C@H](O)[C@@H](O)[C@H](O)[C@@H](CO)O1	-6.27298	-42.0668
T5149	MC-Val-Cit-PAB	159857-80-4	572.653	C28H40N6O7	O=C(NCCC[C@H](NC(=O)[C@@H](NC(=O)CCCCCN1C(=O)C=CC1=O)C(C)C)C(=O)Nc1ccc(CO)cc1)N	-7.5359	-42.0377
TP1561	123C4	2034159-30-1	807.336	C43H47ClN8O6	Clc1ccc(C[C@H](NC(=O)[C@@H](NC(=O)CCC[NH3+])CC=2C=3C(=NC=2)C=C[C@@H]([O-])C=3)C(=O)N[C@H](C(=O)NCC[c-]2c3c([nH+]c2)ccc(OC)c3)Cc2ccncc2)cc1	-7.59908	-41.9624
T0937	Riboflavin	83-88-5	376.364	C17H20N4O6	O=C1N=C2N(C[C@H](O)[C@H](O)[C@H](O)CO)c3c(N=C2C(=O)N1)cc(C)c(C)c3	-7.54137	-41.7112
TP2364L	Acetyl tetrapeptide-3 Acetate	TP2364L	569.654	C24H43N9O7	O=C(N[C@H](C(=O)N)CCCC[NH3+])[C@@H](NC(=O)CNC(=O)[C@@H](NC(=O)C)CCCC[NH3+])Cc1nc[nH]c1	-6.65759	-41.6999
T0430	Imidazolidinyl urea	39236-46-9	388.293	C11H16N8O8	O=C(NCNC(=O)N[C@H]1N(CO)C(=O)NC1=O)N[C@@H]1N(CO)C(=O)NC1=O	-6.50902	-41.6627
T0179	Ticagrelor	274693-27-5	522.568	C23H28F2N6O4S	S(CCC)c1nc(N[C@H]2[C@H](c3cc(F)c(F)cc3)C2)c2nnn([C@H]3[C@H](O)[C@H](O)[C@@H](OCCO)C3)c2n1	-6.41736	-41.6395
T7809L	Ipamorelin 2 Pivalic acid	T7809L	916.116	C48H69N9O9	O=C(N[C@@H](C(=O)N[C@@H](C(=O)N[C@H](C(=O)N)CCCC[NH3+])Cc1ccccc1)Cc1cc2c(cc1)cccc2)[C@@H](NC(=O)C(N)(C)C)Cc1[nH]c[nH+]c1	-7.2025	-41.6076
T9198	SCH54292	188480-51-5	520.552	C24H28N2O9S	S(=O)(=O)(N(CCOc1cc2c(cc1)cccc2)[C@H]1[C@H](O)[C@@H](O)[C@H](O)[C@@H](CO)O1)c1ccc(NO)cc1	-7.89294	-41.5344
T16738L	RF9 acetate	T16738L	542.67	C28H42N6O5	O=C(N[C@H](C(=O)N)Cc1ccccc1)[C@@H](NC(=O)C12CC3CC(C1)CC(C2)C3)CCCNC(=[NH2+])N	-6.81618	-41.4854
T9650	AZ12672857	945396-55-4	486.569	C26H30N8O2	N(C)(c1nc(Nc2cc(N3CCOCC3)cc(N3CCOCC3)c2)ncc1)c1c2c([nH]nc2)ccc1	-6.83281	-41.4845
T1920	Capivasertib	1143532-39-1	428.915	C21H25ClN6O2	Clc1ccc([C@@H](NC(=O)C2(N)CCN(c3ncnc4[nH]ccc34)CC2)CCO)cc1	-6.07063	-41.3999
T12248	Nourseothricin sulfate	96736-11-7	1359.47	C50H94N20O22S	O=C(O[C@@H]1[C@@H](O)[C@@H](NC(=O)C[C@@H]([NH3+])CCCNC(=O)C[C@@H]([NH3+])CCCNC(=O)C[C@@H]([NH3+])CCC[NH3+])[C@H](NC2=[NH+][C@@H]3C(=O)NC[C@@H](O)[C@H]3N2)O[C@@H]1CO)N	-7.25159	-41.322
T11918L	Lysipressin acetate(50-57-7(fb_acetate))	83968-49-4	1116.27	C48H69N13O14S2	O=C(NCC(=O)N)[C@@H](NC(=O)[C@H]1N(C(=O)[C@@H]2NC(=O)[C@H](CC(=O)N)NC(=O)[C@H](CCC(=O)N)NC(=O)[C@H](Cc3ccccc3)NC(=O)[C@H](Cc3ccc(O)cc3)NC(=O)[C@@H](N)CSSC2)CCC1)CCCC[NH3+]	-6.35844	-40.9656
TP1784L	FMRF acetate(74012-06-9 free base)	TP1784L	659.797	C31H45N7O7S	S(CC[C@H](NC(=O)[C@@H](N)Cc1ccccc1)C(=O)N[C@H](C(=O)N[C@H](C(=O)[O-])Cc1ccccc1)CCCNC(=[NH2+])N)C	-7.64885	-40.9359
T2547	Droxidopa	23651-95-8	213.187	C9H11NO5	O=C([O-])[C@@H]([NH3+])[C@H](O)c1cc(O)c(O)cc1	-7.23198	-40.8849
T22246	Argatroban Monohydrate	141396-28-3	526.649	C23H38N6O6S	S(=O)(=O)(N[C@H](C(=O)N1[C@@H](C(=O)[O-])C[C@H](C)CC1)CCCNC(=[NH2+])N)c1c2NC[C@@H](C)Cc2ccc1	-7.09589	-40.8198
T5756	Hastatoside	50816-24-5	404.366	C17H24O11	O=C(OC)C=1[C@@]2(O)C(=O)C[C@H](C)[C@H]2[C@H](O[C@H]2[C@H](O)[C@@H](O)[C@H](O)[C@@H](CO)O2)OC=1	-6.88681	-40.7982
T78409L	Boc-Val-Pro-Arg-MCA TFA	T78409L	741.755	C33H46F3N7O9	O=C(OC(C)(C)C)N[C@H](C(=O)N1[C@H](C(=O)N[C@H](C(=O)Nc2cc3OC(=O)C=C(C)c3cc2)CCCNC(=[NH2+])N)CCC1)C(C)C	-6.81827	-40.753
T9210	CD73-IN-4	2216764-29-1	463.81	C16H23ClN5O7P	Clc1nc(NC2CCCC2)c2c(n([C@H]3[C@H](O)[C@H](O)[C@@H](COCP(=O)(O)[O-])O3)nc2)n1	-7.30591	-40.6766
T9830	GSK2556286	1210456-20-4	329.394	C18H23N3O3	O=C1NC(=O)C=C(CN2CCC(Oc3c(C)c(C)ccc3)CC2)N1	-7.70641	-40.6547
T3834	8-Epideoxyloganic acid	88668-99-9	360.356	C16H24O9	O=C([O-])C=1[C@@H]2[C@H]([C@@H](O[C@H]3[C@@H](O)[C@@H](O)[C@@H](O)[C@@H](CO)O3)OC=1)[C@@H](C)CC2	-6.29423	-40.5491
TN1073	Nuezhenidic acid	183238-67-7	452.364	C17H24O14	O=C([O-])C[C@@H]1[C@](O)(CC(=O)[O-])[C@H](O[C@@H]2[C@H](O)[C@H](O)[C@H](O)[C@@H](CO)O2)OC=C1C(=O)OC	-8.80049	-40.541
T1699	resorufin galactopyranoside	95079-19-9	375.329	C18H17NO8	O([C@H]1[C@H](O)[C@@H](O)[C@@H](O)[C@@H](CO)O1)c1cc2OC=3C(=Nc2cc1)C=CC(=O)C=3	-6.92355	-40.5095
T9835	4-QUinolinecarboxamide, N-[3-[[[2-[4-(aminosulfonyl)phenyl]ethyl]amino]carbonyl]phenyl]-1,2-dihydro-2-oxo-	939760-13-1	490.531	C25H22N4O5S	S(=O)(=O)(N)c1ccc(CCNC(=O)c2cc(NC(=O)C=3c4c(NC(=O)C=3)cccc4)ccc2)cc1	-6.49247	-40.3535
T0148L	Folinic Acid Calcium Salt Pentahydrate	6035-45-6	601.578	C20H31CaN7O12	O=C([O-])[C@@H](NC(=O)c1ccc(NC[C@H]2N(C=O)C=3C(=O)NC(N)=NC=3NC2)cc1)CCC(=O)[O-]	-7.14849	-40.2844
TQ0212	Glucoraphanin	21414-41-5	437.507	C12H23NO10S3	[S@@H0](=O)(CCCC/C(/S[C@H]1[C@H](O)[C@@H](O)[C@H](O)[C@@H](CO)O1)=N\OS(=O)(=O)[O-])C	-8.03742	-40.2612
T7748	Dermorphin TFA	78331-26-7	916.896	C42H51F3N8O12	O=C(N[C@@H](C(=O)N[C@H](C(=O)NCC(=O)N[C@H](C(=O)N1[C@H](C(=O)N[C@H](C(=O)N)CO)CCC1)Cc1ccc(O)cc1)Cc1ccccc1)C)[C@@H]([NH3+])Cc1ccc(O)cc1	-6.73112	-40.2332
TP1419L	HAEGTFT acetate(926018-95-3 free base)	TP1419L	821.831	C35H51N9O14	O=C([O-])[C@@H](NC(=O)[C@@H](NC(=O)[C@@H](NC(=O)CNC(=O)[C@@H](NC(=O)[C@@H](NC(=O)[C@@H](N)Cc1[nH]cnc1)C)CCC(=O)[O-])[C@H](O)C)Cc1ccccc1)[C@H](O)C	-6.46282	-40.155
T4327	Prexasertib dihydrochloride	1234015-54-3	438.311	C18H21Cl2N7O2	O(CCC[NH3+])c1c(c(OC)ccc1)-c1[nH]nc(Nc2ncc(C#N)nc2)c1	-6.14893	-40.0789
T7566L1	GRGDSPK acetate	144027-77-0	775.808	C30H53N11O13	O=C([O-])[C@@H](NC(=O)[C@H]1N(C(=O)[C@@H](NC(=O)[C@@H](NC(=O)CNC(=O)[C@@H](NC(=O)C[NH3+])CCCNC(=[NH2+])N)CC(=O)[O-])CO)CCC1)CCCC[NH3+]	-6.59407	-40.072
T73450	TH-Z145	2260887-57-6	394.337	C16H28O7P2	P(=O)(O)([O-])C(P(=O)(O)[O-])Cc1cc(OCCCCCCCC)ccc1	-6.88629	-40.0632
